# Supplementary material for: Investigation of Extracted Plasma Cell-Free DNA as a Biomarker in Foals with Sepsis
Source: Vet Sci. 2024 Aug 1;11(8):346. doi: 10.3390/vetsci11080346 (PMC11359113; doi:10.3390/vetsci11080346)
Supplement: Supplementary file 1 [file vetsci-11-00346-s001.zip]

Archive with 1 entries (1 files):
- vetsci-3099843-supplementary.pdf
